# Supplementary material for: Neutralizing Antibody-Mediated Protection from Prior Delta Variant Infection Against Omicron BA.5 Sub-Lineage Reinfection One Year Later: A Prospective Cohort Study
Source: Vaccines (Basel). 2024 Oct 25;12(11):1211. doi: 10.3390/vaccines12111211 (PMC11598881; doi:10.3390/vaccines12111211)
Supplement: Supplementary file 1 [file vaccines-12-01211-s001.zip]

Archive with 1 entries (1 files):
- vaccines-3242541-supplementary.pdf
